# Supplementary material for: Novel Integrated Technology of Pixelized Inorganic Scintillator Wafers for X-Rays and Neutron Detection
Source: Molecules. 2026 Jun 9;31(12):2013. doi: 10.3390/molecules31122013 (PMC13305111; doi:10.3390/molecules31122013)
Supplement: Supplementary file 1 [file molecules-31-02013-s001.zip]

Archive with 2 entries (2 files):
- Pixel_plate.stl
- Supplementary materials.pdf
